# Supplementary material for: Candidate genes screening based on phenotypic observation and transcriptome analysis for double flower of Prunus mume
Source: BMC Plant Biol. 2022 Oct 26;22:499. doi: 10.1186/s12870-022-03895-0 (PMC9597982; doi:10.1186/s12870-022-03895-0)
Supplement: Supplementary file 3 — Additional file 3. [file 12870_2022_3895_MOESM3_ESM.xlsx]

## Sheet: sheet1
Supplemental Table S1a. Transcriptome sequencing results of flower buds of DBLE and XLE.
Sample	Clean_reads	Clean_reads_ratio (%)	Clean_bases	Error_rate	Q20	Q30	GC_pct	Total_map	Unique_map	Multi_map
DBLE_S1_1	45709546	0.962962	6.86G	0.02	98.39	95.14	46.4	41195818(90.13%)	40149534(87.84%)	1046284(2.29%)
DBLE_S1_2	48280102	0.969092	7.24G	0.02	98.5	95.37	46.17	43287979(89.66%)	42141407(87.29%)	1146572(2.37%)
DBLE_S1_3	46652110	0.970301	7.00G	0.02	98.52	95.44	46.04	41827311(89.66%)	40702554(87.25%)	1124757(2.41%)
DBLE_S2_1	44985984	0.973614	6.75G	0.02	98.35	95.05	46.06	40410909(89.83%)	39353450(87.48%)	1057459(2.35%)
DBLE_S2_2	44299662	0.970717	6.64G	0.02	98.4	95.15	45.98	39963062(90.21%)	38924446(87.87%)	1038616(2.34%)
DBLE_S2_3	45360638	0.96639	6.80G	0.03	97.97	93.97	45.99	40745133(89.82%)	39680897(87.48%)	1064236(2.35%)
DBLE_S3_1	46463450	0.967271	6.97G	0.02	98.23	94.78	45.88	41912838(90.21%)	40829965(87.88%)	1082873(2.33%)
DBLE_S3_2	46372544	0.973301	6.96G	0.02	98.46	95.29	45.72	41955322(90.47%)	40876107(88.15%)	1079215(2.33%)
DBLE_S3_3	46975090	0.972813	7.05G	0.02	98.32	94.92	45.81	41980384(89.37%)	40909795(87.09%)	1070589(2.28%)
XLE_S1_1	44680604	0.972541	6.70G	0.02	98.3	94.85	45.68	41225567(92.27%)	40169580(89.9%)	1055987(2.36%)
XLE_S1_2	47038382	0.968212	7.06G	0.02	98.34	94.96	45.92	42910288(91.22%)	41776461(88.81%)	1133827(2.41%)
XLE_S1_3	40648060	0.961471	6.10G	0.02	98.46	95.31	46.46	37171351(91.45%)	36227815(89.13%)	943536(2.32%)
XLE_S2_1	47507192	0.959081	7.13G	0.02	98.51	95.4	46.42	43236888(91.01%)	42155327(88.73%)	1081561(2.28%)
XLE_S2_2	47824170	0.969255	7.17G	0.02	98.47	95.31	46.05	43687322(91.35%)	42562630(89.0%)	1124692(2.35%)
XLE_S2_3	47972462	0.970554	7.20G	0.02	98.44	95.24	46.03	43558575(90.8%)	42460975(88.51%)	1097600(2.29%)
XLE_S3_1	46803530	0.967423	7.02G	0.02	98.37	95.06	46.08	41762012(89.23%)	40680540(86.92%)	1081472(2.31%)
XLE_S3_2	43933952	0.974769	6.59G	0.02	98.39	95.1	45.79	39383999(89.64%)	38319914(87.22%)	1064085(2.42%)
XLE_S3_3	44740914	0.974707	6.71G	0.02	98.24	94.73	45.71	40336513(90.16%)	39296656(87.83%)	1039857(2.32%)

## Sheet: sheet2
Supplemental Table S1b. Annotation of the transcriptome.
Database	Number of annotated genes	Annotation ratio（%）
GO	14608	0.444769
KEGG	5388	0.164048
Pfam	20422	0.621788
Swiss-port	19207	0.584795
NR	30669	0.933778
All-Annotated	30702	0.934783
