# Supplementary material for: Candidate genes screening based on phenotypic observation and transcriptome analysis for double flower of Prunus mume
Source: BMC Plant Biol. 2022 Oct 26;22:499. doi: 10.1186/s12870-022-03895-0 (PMC9597982; doi:10.1186/s12870-022-03895-0)
Supplement: Supplementary file 4 — Additional file 4. [file 12870_2022_3895_MOESM4_ESM.xlsx]

## Sheet: Sheet1
Supplemental Table S2a. GO enrichment results of genes co-expressed with PmAG-1 and PmAP1-2.
Category	GOID	Description	GeneRatio	BgRatio	pvalue	padj	Rich factor	geneID	geneName	Count
BP	GO:0006928	movement of cell or subcellular component	8/38	62/8466	2.13669e-10	3.52554e-09	0.129032	Pm001567/Pm002763/Pm029461/Pm029613/Pm005432/Pm006187/Pm007778/Pm011998	-/-/-/-/-/-/-/-	8
BP	GO:0007018	microtubule-based movement	8/38	62/8466	2.13669e-10	3.52554e-09	0.129032	Pm001567/Pm002763/Pm029461/Pm029613/Pm005432/Pm006187/Pm007778/Pm011998	-/-/-/-/-/-/-/-	8
BP	GO:0007017	microtubule-based process	8/38	80/8466	1.73024e-09	1.90327e-08	0.1	Pm001567/Pm002763/Pm029461/Pm029613/Pm005432/Pm006187/Pm007778/Pm011998	-/-/-/-/-/-/-/-	8
BP	GO:0006265	DNA topological change	2/38	11/8466	0.00105185	0.0086778	0.181818	Pm025647/Pm016479	-/-	2
BP	GO:0000413	protein peptidyl-prolyl isomerization	2/38	27/8466	0.00641589	0.0352874	0.0740741	Pm026446/Pm007056	-/-	2
BP	GO:0018208	peptidyl-proline modification	2/38	27/8466	0.00641589	0.0352874	0.0740741	Pm026446/Pm007056	-/-	2
BP	GO:0071103	DNA conformation change	2/38	30/8466	0.00788434	0.037169	0.0666667	Pm025647/Pm016479	-/-	2
BP	GO:0018193	peptidyl-amino acid modification	2/38	50/8466	0.0209895	0.0865815	0.04	Pm026446/Pm007056	-/-	2
BP	GO:0006259	DNA metabolic process	3/38	154/8466	0.0312961	0.109614	0.0194805	Pm025647/Pm016479/Pm020324	-/-/-	3
BP	GO:0051276	chromosome organization	2/38	64/8466	0.0332163	0.109614	0.03125	Pm025647/Pm016479	-/-	2
BP	GO:0006457	protein folding	2/38	92/8466	0.0638057	0.191417	0.0217391	Pm026446/Pm007056	-/-	2
BP	GO:0006996	organelle organization	2/38	110/8466	0.0869505	0.222377	0.0181818	Pm025647/Pm016479	-/-	2
BP	GO:0006470	protein dephosphorylation	1/38	22/8466	0.0943419	0.222377	0.0454545	Pm024585	-	1
BP	GO:0016311	dephosphorylation	1/38	22/8466	0.0943419	0.222377	0.0454545	Pm024585	-	1
BP	GO:0016579	protein deubiquitination	1/38	31/8466	0.130386	0.268922	0.0322581	Pm023233	-	1
BP	GO:0070646	protein modification by small protein removal	1/38	31/8466	0.130386	0.268922	0.0322581	Pm023233	-	1
BP	GO:0006260	DNA replication	1/38	51/8466	0.205556	0.39902	0.0196078	Pm020324	-	1
BP	GO:0016043	cellular component organization	2/38	242/8466	0.29641	0.518937	0.00826446	Pm025647/Pm016479	-/-	2
BP	GO:0006508	proteolysis	3/38	426/8466	0.298782	0.518937	0.00704225	Pm023233/Pm027094/Pm016740	-/-/-	3
BP	GO:0070647	protein modification by small protein conjugation or removal	1/38	85/8466	0.319072	0.526469	0.0117647	Pm023233	-	1
BP	GO:0071840	cellular component organization or biogenesis	2/38	289/8466	0.37421	0.588045	0.00692042	Pm025647/Pm016479	-/-	2
BP	GO:0030001	metal ion transport	1/38	119/8466	0.416735	0.625102	0.00840336	Pm012127	-	1
BP	GO:0006812	cation transport	1/38	223/8466	0.638183	0.885887	0.0044843	Pm012127	-	1
BP	GO:0006412	translation	1/38	334/8466	0.784106	0.885887	0.00299401	Pm000820	-	1
BP	GO:0043043	peptide biosynthetic process	1/38	339/8466	0.789105	0.885887	0.00294985	Pm000820	-	1
BP	GO:0006518	peptide metabolic process	1/38	344/8466	0.79399	0.885887	0.00290698	Pm000820	-	1
BP	GO:0043604	amide biosynthetic process	1/38	353/8466	0.802509	0.885887	0.00283286	Pm000820	-	1
BP	GO:0006811	ion transport	1/38	357/8466	0.806183	0.885887	0.00280112	Pm012127	-	1
BP	GO:0043603	cellular amide metabolic process	1/38	363/8466	0.811571	0.885887	0.00275482	Pm000820	-	1
BP	GO:0007165	signal transduction	1/38	392/8466	0.835623	0.885887	0.00255102	Pm019933	-	1
BP	GO:0023052	signaling	1/38	392/8466	0.835623	0.885887	0.00255102	Pm019933	-	1
BP	GO:0051716	cellular response to stimulus	1/38	468/8466	0.885342	0.885887	0.00213675	Pm019933	-	1
BP	GO:0007154	cell communication	1/38	469/8466	0.885887	0.885887	0.0021322	Pm019933	-	1
CC	GO:0005667	transcription factor complex	1/8	17/2738	0.0486661	0.226693	0.0588235	Pm024664	-	1
CC	GO:0005789	endoplasmic reticulum membrane	1/8	25/2738	0.0708415	0.226693	0.04	Pm024192	-	1
CC	GO:0042175	nuclear outer membrane-endoplasmic reticulum membrane network	1/8	25/2738	0.0708415	0.226693	0.04	Pm024192	-	1
CC	GO:0044432	endoplasmic reticulum part	1/8	25/2738	0.0708415	0.226693	0.04	Pm024192	-	1
CC	GO:0098827	endoplasmic reticulum subcompartment	1/8	25/2738	0.0708415	0.226693	0.04	Pm024192	-	1
CC	GO:0031984	organelle subcompartment	1/8	32/2738	0.0898726	0.23966	0.03125	Pm024192	-	1
CC	GO:0005783	endoplasmic reticulum	1/8	45/2738	0.124313	0.284144	0.0222222	Pm024192	-	1
CC	GO:0012505	endomembrane system	1/8	89/2738	0.23257	0.465141	0.011236	Pm024192	-	1
CC	GO:0005634	nucleus	2/8	442/2738	0.378987	0.632283	0.00452489	Pm002391/Pm027054	-/-	2
CC	GO:0044444	cytoplasmic part	2/8	481/2738	0.423444	0.632283	0.004158	Pm024192/Pm000820	-/-	2
CC	GO:0005840	ribosome	1/8	227/2738	0.500076	0.632283	0.00440529	Pm000820	-	1
CC	GO:0044422	organelle part	1/8	254/2738	0.541552	0.632283	0.00393701	Pm024192	-	1
CC	GO:0044446	intracellular organelle part	1/8	254/2738	0.541552	0.632283	0.00393701	Pm024192	-	1
CC	GO:1990904	ribonucleoprotein complex	1/8	262/2738	0.553248	0.632283	0.00381679	Pm000820	-	1
CC	GO:0043228	non-membrane-bounded organelle	1/8	333/2738	0.646136	0.646136	0.003003	Pm000820	-	1
CC	GO:0043232	intracellular non-membrane-bounded organelle	1/8	333/2738	0.646136	0.646136	0.003003	Pm000820	-	1
MF	GO:0003777	microtubule motor activity	8/57	62/13161	2.09636e-10	9.33218e-09	0.129032	Pm001567/Pm002763/Pm029461/Pm029613/Pm005432/Pm006187/Pm007778/Pm011998	-/-/-/-/-/-/-/-	8
MF	GO:0008017	microtubule binding	8/57	70/13161	5.69974e-10	9.33218e-09	0.114286	Pm001567/Pm002763/Pm029461/Pm029613/Pm005432/Pm006187/Pm007778/Pm011998	-/-/-/-/-/-/-/-	8
MF	GO:0003774	motor activity	8/57	72/13161	7.1786e-10	9.33218e-09	0.111111	Pm001567/Pm002763/Pm029461/Pm029613/Pm005432/Pm006187/Pm007778/Pm011998	-/-/-/-/-/-/-/-	8
MF	GO:0015631	tubulin binding	8/57	72/13161	7.1786e-10	9.33218e-09	0.111111	Pm001567/Pm002763/Pm029461/Pm029613/Pm005432/Pm006187/Pm007778/Pm011998	-/-/-/-/-/-/-/-	8
MF	GO:0008092	cytoskeletal protein binding	8/57	98/13161	8.65696e-09	9.00324e-08	0.0816327	Pm001567/Pm002763/Pm029461/Pm029613/Pm005432/Pm006187/Pm007778/Pm011998	-/-/-/-/-/-/-/-	8
MF	GO:0017111	nucleoside-triphosphatase activity	12/57	359/13161	3.30891e-08	2.86773e-07	0.0334262	Pm025647/Pm001567/Pm002763/Pm004307/Pm029461/Pm029613/Pm005432/Pm006187/Pm007778/Pm011998/Pm016479/Pm016740	-/-/-/-/-/-/-/-/-/-/-/-	12
MF	GO:0016462	pyrophosphatase activity	12/57	369/13161	4.47809e-08	3.32658e-07	0.0325203	Pm025647/Pm001567/Pm002763/Pm004307/Pm029461/Pm029613/Pm005432/Pm006187/Pm007778/Pm011998/Pm016479/Pm016740	-/-/-/-/-/-/-/-/-/-/-/-	12
MF	GO:0016818	hydrolase activity, acting on acid anhydrides, in phosphorus-containing anhydrides	12/57	378/13161	5.83408e-08	3.57143e-07	0.031746	Pm025647/Pm001567/Pm002763/Pm004307/Pm029461/Pm029613/Pm005432/Pm006187/Pm007778/Pm011998/Pm016479/Pm016740	-/-/-/-/-/-/-/-/-/-/-/-	12
MF	GO:0016817	hydrolase activity, acting on acid anhydrides	12/57	380/13161	6.18133e-08	3.57143e-07	0.0315789	Pm025647/Pm001567/Pm002763/Pm004307/Pm029461/Pm029613/Pm005432/Pm006187/Pm007778/Pm011998/Pm016479/Pm016740	-/-/-/-/-/-/-/-/-/-/-/-	12
MF	GO:0003916	DNA topoisomerase activity	2/57	11/13161	0.000988524	0.00514032	0.181818	Pm025647/Pm016479	-/-	2
MF	GO:0016853	isomerase activity	4/57	118/13161	0.00168173	0.00795	0.0338983	Pm025647/Pm026446/Pm007056/Pm016479	-/-/-/-	4
MF	GO:0008094	DNA-dependent ATPase activity	2/57	19/13161	0.00300581	0.0130252	0.105263	Pm025647/Pm016479	-/-	2
MF	GO:0003755	peptidyl-prolyl cis-trans isomerase activity	2/57	27/13161	0.00603444	0.0224136	0.0740741	Pm026446/Pm007056	-/-	2
MF	GO:0016859	cis-trans isomerase activity	2/57	27/13161	0.00603444	0.0224136	0.0740741	Pm026446/Pm007056	-/-	2
MF	GO:0042623	ATPase activity, coupled	3/57	100/13161	0.00925653	0.0320893	0.03	Pm025647/Pm016479/Pm016740	-/-/-	3
MF	GO:0140097	catalytic activity, acting on DNA	2/57	53/13161	0.0220508	0.071665	0.0377358	Pm025647/Pm016479	-/-	2
MF	GO:0004097	catechol oxidase activity	1/57	10/13161	0.0424896	0.129968	0.1	Pm009966	-	1
MF	GO:0016887	ATPase activity	3/57	198/13161	0.0543041	0.156878	0.0151515	Pm025647/Pm016479/Pm016740	-/-/-	3
MF	GO:0016682	oxidoreductase activity, acting on diphenols and related substances as donors, oxygen as acceptor	1/57	16/13161	0.0671266	0.183715	0.0625	Pm009966	-	1
MF	GO:0008138	protein tyrosine/serine/threonine phosphatase activity	1/57	18/13161	0.0751998	0.187225	0.0555556	Pm024585	-	1
MF	GO:0004252	serine-type endopeptidase activity	2/57	105/13161	0.0758258	0.187225	0.0190476	Pm027094/Pm016740	-/-	2
MF	GO:0016679	oxidoreductase activity, acting on diphenols and related substances as donors	1/57	19/13161	0.0792105	0.187225	0.0526316	Pm009966	-	1
MF	GO:0004721	phosphoprotein phosphatase activity	1/57	21/13161	0.0871809	0.195902	0.047619	Pm024585	-	1
MF	GO:0070011	peptidase activity, acting on L-amino acid peptides	4/57	394/13161	0.0907415	0.195902	0.0101523	Pm023233/Pm027094/Pm005543/Pm016740	-/-/-/-	4
MF	GO:0003682	chromatin binding	1/57	23/13161	0.0950834	0.195902	0.0434783	Pm023099	-	1
MF	GO:0008233	peptidase activity	4/57	405/13161	0.0979508	0.195902	0.00987654	Pm023233/Pm027094/Pm005543/Pm016740	-/-/-/-	4
MF	GO:0019783	ubiquitin-like protein-specific protease activity	1/57	33/13161	0.133599	0.239557	0.030303	Pm023233	-	1
MF	GO:0036459	thiol-dependent ubiquitinyl hydrolase activity	1/57	33/13161	0.133599	0.239557	0.030303	Pm023233	-	1
MF	GO:0101005	ubiquitinyl hydrolase activity	1/57	33/13161	0.133599	0.239557	0.030303	Pm023233	-	1
MF	GO:0008236	serine-type peptidase activity	2/57	163/13161	0.156995	0.263347	0.0122699	Pm027094/Pm016740	-/-	2
MF	GO:0017171	serine hydrolase activity	2/57	163/13161	0.156995	0.263347	0.0122699	Pm027094/Pm016740	-/-	2
MF	GO:0004175	endopeptidase activity	2/57	182/13161	0.186271	0.302691	0.010989	Pm027094/Pm016740	-/-	2
MF	GO:0008237	metallopeptidase activity	1/57	55/13161	0.212753	0.330623	0.0181818	Pm005543	-	1
MF	GO:0003924	GTPase activity	1/57	56/13161	0.216177	0.330623	0.0178571	Pm004307	-	1
MF	GO:0016791	phosphatase activity	1/57	63/13161	0.239738	0.356182	0.015873	Pm024585	-	1
MF	GO:0004553	hydrolase activity, hydrolyzing O-glycosyl compounds	3/57	417/13161	0.269988	0.389983	0.00719424	Pm000021/Pm009548/Pm013018	-/-/-	3
MF	GO:0016798	hydrolase activity, acting on glycosyl bonds	3/57	434/13161	0.29012	0.407736	0.00691244	Pm000021/Pm009548/Pm013018	-/-/-	3
MF	GO:0042578	phosphoric ester hydrolase activity	1/57	89/13161	0.321312	0.439691	0.011236	Pm024585	-	1
MF	GO:0008234	cysteine-type peptidase activity	1/57	132/13161	0.437749	0.583666	0.00757576	Pm023233	-	1
MF	GO:0001883	purine nucleoside binding	1/57	174/13161	0.532448	0.613397	0.00574713	Pm003141	-	1
MF	GO:0005525	GTP binding	1/57	174/13161	0.532448	0.613397	0.00574713	Pm003141	-	1
MF	GO:0032549	ribonucleoside binding	1/57	174/13161	0.532448	0.613397	0.00574713	Pm003141	-	1
MF	GO:0032550	purine ribonucleoside binding	1/57	174/13161	0.532448	0.613397	0.00574713	Pm003141	-	1
MF	GO:0032561	guanyl ribonucleotide binding	1/57	174/13161	0.532448	0.613397	0.00574713	Pm003141	-	1
MF	GO:0001882	nucleoside binding	1/57	175/13161	0.5345	0.613397	0.00571429	Pm003141	-	1
MF	GO:0019001	guanyl nucleotide binding	1/57	179/13161	0.542621	0.613397	0.00558659	Pm003141	-	1
MF	GO:0003735	structural constituent of ribosome	1/57	231/13161	0.636332	0.704026	0.004329	Pm000820	-	1
MF	GO:0005198	structural molecule activity	1/57	249/13161	0.66415	0.719496	0.00401606	Pm000820	-	1
MF	GO:0046983	protein dimerization activity	1/57	316/13161	0.750496	0.796444	0.00316456	Pm020147	-	1
MF	GO:0003700	DNA binding transcription factor activity	1/57	340/13161	0.775777	0.806808	0.00294118	Pm024664	-	1
MF	GO:0140110	transcription regulator activity	1/57	371/13161	0.804736	0.812432	0.00269542	Pm024664	-	1
MF	GO:0016788	hydrolase activity, acting on ester bonds	1/57	380/13161	0.812432	0.812432	0.00263158	Pm024585	-	1

## Sheet: Sheet2
Supplemental Table S2b. GO enrichment results of genes co-expressed with PmAG-1 only.
Category	GOID	Description	GeneRatio	BgRatio	pvalue	padj	Rich factor	geneID	geneName	Count
BP	GO:0006633	fatty acid biosynthetic process	4/80	49/8466	0.00113426	0.0433215	0.0816327	Pm000663/Pm028587/Pm017510/Pm018718	-/-/-/-	4
BP	GO:0007275	multicellular organism development	3/80	23/8466	0.0012557	0.0433215	0.130435	Pm023555/Pm027559/Pm030598	-/-/-	3
BP	GO:0032502	developmental process	3/80	23/8466	0.0012557	0.0433215	0.130435	Pm023555/Pm027559/Pm030598	-/-/-	3
BP	GO:0048856	anatomical structure development	3/80	23/8466	0.0012557	0.0433215	0.130435	Pm023555/Pm027559/Pm030598	-/-/-	3
BP	GO:0006631	fatty acid metabolic process	4/80	61/8466	0.00256458	0.0707824	0.0655738	Pm000663/Pm028587/Pm017510/Pm018718	-/-/-/-	4
BP	GO:0044255	cellular lipid metabolic process	6/80	162/8466	0.00418662	0.0962922	0.037037	Pm025150/Pm000663/Pm027726/Pm028587/Pm017510/Pm018718	-/-/-/-/-/-	6
BP	GO:0008610	lipid biosynthetic process	5/80	136/8466	0.00912478	0.179889	0.0367647	Pm000663/Pm027726/Pm028587/Pm017510/Pm018718	-/-/-/-/-	5
BP	GO:0072330	monocarboxylic acid biosynthetic process	4/80	93/8466	0.0114351	0.186943	0.0430108	Pm000663/Pm028587/Pm017510/Pm018718	-/-/-/-	4
BP	GO:0016053	organic acid biosynthetic process	5/80	150/8466	0.0135466	0.186943	0.0333333	Pm000663/Pm028587/Pm008041/Pm017510/Pm018718	-/-/-/-/-	5
BP	GO:0046394	carboxylic acid biosynthetic process	5/80	150/8466	0.0135466	0.186943	0.0333333	Pm000663/Pm028587/Pm008041/Pm017510/Pm018718	-/-/-/-/-	5
BP	GO:0032787	monocarboxylic acid metabolic process	4/80	108/8466	0.0188829	0.236895	0.037037	Pm000663/Pm028587/Pm017510/Pm018718	-/-/-/-	4
BP	GO:0001522	pseudouridine synthesis	2/80	24/8466	0.021275	0.244663	0.0833333	Pm003899/Pm006123	-/-	2
BP	GO:0042545	cell wall modification	3/80	65/8466	0.0233345	0.247704	0.0461538	Pm023481/Pm026997/Pm020049	-/-/-	3
BP	GO:0006629	lipid metabolic process	7/80	317/8466	0.0297612	0.285306	0.022082	Pm025150/Pm000663/Pm027726/Pm028587/Pm010012/Pm017510/Pm018718	-/-/-/-/-/-/-	7
BP	GO:0044283	small molecule biosynthetic process	5/80	186/8466	0.0310115	0.285306	0.0268817	Pm000663/Pm028587/Pm008041/Pm017510/Pm018718	-/-/-/-/-	5
BP	GO:0045229	external encapsulating structure organization	3/80	77/8466	0.0360743	0.292838	0.038961	Pm023481/Pm026997/Pm020049	-/-/-	3
BP	GO:0071555	cell wall organization	3/80	77/8466	0.0360743	0.292838	0.038961	Pm023481/Pm026997/Pm020049	-/-/-	3
BP	GO:0009451	RNA modification	2/80	39/8466	0.0521739	0.4	0.0512821	Pm003899/Pm006123	-/-	2
BP	GO:0071554	cell wall organization or biogenesis	3/80	95/8466	0.0605921	0.439515	0.0315789	Pm023481/Pm026997/Pm020049	-/-/-	3
BP	GO:0032501	multicellular organismal process	3/80	97/8466	0.0636978	0.439515	0.0309278	Pm023555/Pm027559/Pm030598	-/-/-	3
BP	GO:0006221	pyrimidine nucleotide biosynthetic process	1/80	13/8466	0.116193	0.506689	0.0769231	Pm010889	-	1
BP	GO:0006284	base-excision repair	1/80	13/8466	0.116193	0.506689	0.0769231	Pm010916	-	1
BP	GO:0009084	glutamine family amino acid biosynthetic process	1/80	13/8466	0.116193	0.506689	0.0769231	Pm008041	-	1
BP	GO:0044281	small molecule metabolic process	7/80	436/8466	0.117004	0.506689	0.016055	Pm000663/Pm028587/Pm008041/Pm009795/Pm010889/Pm017510/Pm018718	-/-/-/-/-/-/-	7
BP	GO:0006511	ubiquitin-dependent protein catabolic process	2/80	64/8466	0.122339	0.506689	0.03125	Pm009408/Pm010754	-/-	2
BP	GO:0019941	modification-dependent protein catabolic process	2/80	64/8466	0.122339	0.506689	0.03125	Pm009408/Pm010754	-/-	2
BP	GO:0043632	modification-dependent macromolecule catabolic process	2/80	64/8466	0.122339	0.506689	0.03125	Pm009408/Pm010754	-/-	2
BP	GO:0006220	pyrimidine nucleotide metabolic process	1/80	14/8466	0.124557	0.506689	0.0714286	Pm010889	-	1
BP	GO:0006576	cellular biogenic amine metabolic process	1/80	14/8466	0.124557	0.506689	0.0714286	Pm030502	-	1
BP	GO:0044106	cellular amine metabolic process	1/80	14/8466	0.124557	0.506689	0.0714286	Pm030502	-	1
BP	GO:0019752	carboxylic acid metabolic process	5/80	280/8466	0.124859	0.506689	0.0178571	Pm000663/Pm028587/Pm008041/Pm017510/Pm018718	-/-/-/-/-	5
BP	GO:0090407	organophosphate biosynthetic process	3/80	131/8466	0.126677	0.506689	0.0229008	Pm027726/Pm009795/Pm010889	-/-/-	3
BP	GO:0043436	oxoacid metabolic process	5/80	283/8466	0.128985	0.506689	0.0176678	Pm000663/Pm028587/Pm008041/Pm017510/Pm018718	-/-/-/-/-	5
BP	GO:0006082	organic acid metabolic process	5/80	284/8466	0.130375	0.506689	0.0176056	Pm000663/Pm028587/Pm008041/Pm017510/Pm018718	-/-/-/-/-	5
BP	GO:0015985	energy coupled proton transport, down electrochemical gradient	1/80	15/8466	0.132844	0.506689	0.0666667	Pm009795	-	1
BP	GO:0015986	ATP synthesis coupled proton transport	1/80	15/8466	0.132844	0.506689	0.0666667	Pm009795	-	1
BP	GO:0009064	glutamine family amino acid metabolic process	1/80	16/8466	0.141052	0.506689	0.0625	Pm008041	-	1
BP	GO:0030258	lipid modification	1/80	16/8466	0.141052	0.506689	0.0625	Pm025150	-	1
BP	GO:0006281	DNA repair	2/80	73/8466	0.151275	0.506689	0.0273973	Pm010916/Pm012651	-/-	2
BP	GO:0008272	sulfate transport	1/80	18/8466	0.15724	0.506689	0.0555556	Pm018732	-	1
BP	GO:0072348	sulfur compound transport	1/80	18/8466	0.15724	0.506689	0.0555556	Pm018732	-	1
BP	GO:0006974	cellular response to DNA damage stimulus	2/80	75/8466	0.157881	0.506689	0.0266667	Pm010916/Pm012651	-/-	2
BP	GO:0033554	cellular response to stress	2/80	75/8466	0.157881	0.506689	0.0266667	Pm010916/Pm012651	-/-	2
BP	GO:0072528	pyrimidine-containing compound biosynthetic process	1/80	19/8466	0.165221	0.518193	0.0526316	Pm010889	-	1
BP	GO:0044257	cellular protein catabolic process	2/80	80/8466	0.174625	0.523876	0.025	Pm009408/Pm010754	-/-	2
BP	GO:0051603	proteolysis involved in cellular protein catabolic process	2/80	80/8466	0.174625	0.523876	0.025	Pm009408/Pm010754	-/-	2
BP	GO:0072527	pyrimidine-containing compound metabolic process	1/80	21/8466	0.180959	0.53009	0.047619	Pm010889	-	1
BP	GO:0006820	anion transport	2/80	83/8466	0.184807	0.53009	0.0240964	Pm008441/Pm018732	-/-	2
BP	GO:0030163	protein catabolic process	2/80	84/8466	0.18822	0.53009	0.0238095	Pm009408/Pm010754	-/-	2
BP	GO:0016043	cellular component organization	4/80	242/8466	0.195126	0.538549	0.0165289	Pm023481/Pm026997/Pm011396/Pm020049	-/-/-/-	4
BP	GO:0009165	nucleotide biosynthetic process	2/80	90/8466	0.208873	0.554318	0.0222222	Pm009795/Pm010889	-/-	2
BP	GO:1901293	nucleoside phosphate biosynthetic process	2/80	90/8466	0.208873	0.554318	0.0222222	Pm009795/Pm010889	-/-	2
BP	GO:0009308	amine metabolic process	1/80	26/8466	0.219034	0.56041	0.0384615	Pm030502	-	1
BP	GO:0044265	cellular macromolecule catabolic process	2/80	93/8466	0.219291	0.56041	0.0215054	Pm009408/Pm010754	-/-	2
BP	GO:0019637	organophosphate metabolic process	3/80	185/8466	0.254435	0.62928	0.0162162	Pm027726/Pm009795/Pm010889	-/-/-	3
BP	GO:0008654	phospholipid biosynthetic process	1/80	31/8466	0.25536	0.62928	0.0322581	Pm027726	-	1
BP	GO:0015698	inorganic anion transport	1/80	34/8466	0.276349	0.634628	0.0294118	Pm018732	-	1
BP	GO:0071840	cellular component organization or biogenesis	4/80	289/8466	0.291344	0.634628	0.0138408	Pm023481/Pm026997/Pm011396/Pm020049	-/-/-/-	4
BP	GO:0009117	nucleotide metabolic process	2/80	114/8466	0.29293	0.634628	0.0175439	Pm009795/Pm010889	-/-	2
BP	GO:1901565	organonitrogen compound catabolic process	2/80	114/8466	0.29293	0.634628	0.0175439	Pm009408/Pm010754	-/-	2
BP	GO:0017144	drug metabolic process	2/80	115/8466	0.296437	0.634628	0.0173913	Pm030502/Pm009795	-/-	2
BP	GO:0006753	nucleoside phosphate metabolic process	2/80	116/8466	0.299941	0.634628	0.0172414	Pm009795/Pm010889	-/-	2
BP	GO:1901607	alpha-amino acid biosynthetic process	1/80	39/8466	0.310041	0.634628	0.025641	Pm008041	-	1
BP	GO:0009057	macromolecule catabolic process	2/80	122/8466	0.320906	0.634628	0.0163934	Pm009408/Pm010754	-/-	2
BP	GO:1902600	proton transmembrane transport	1/80	42/8466	0.329507	0.634628	0.0238095	Pm009795	-	1
BP	GO:0070085	glycosylation	1/80	43/8466	0.335875	0.634628	0.0232558	Pm025150	-	1
BP	GO:0008652	cellular amino acid biosynthetic process	1/80	48/8466	0.366827	0.634628	0.0208333	Pm008041	-	1
BP	GO:0055086	nucleobase-containing small molecule metabolic process	2/80	136/8466	0.369178	0.634628	0.0147059	Pm009795/Pm010889	-/-	2
BP	GO:0006644	phospholipid metabolic process	1/80	50/8466	0.378805	0.634628	0.02	Pm027726	-	1
BP	GO:0006260	DNA replication	1/80	51/8466	0.38471	0.634628	0.0196078	Pm012651	-	1
BP	GO:0034622	cellular protein-containing complex assembly	1/80	54/8466	0.402094	0.634628	0.0185185	Pm011396	-	1
BP	GO:1901605	alpha-amino acid metabolic process	1/80	54/8466	0.402094	0.634628	0.0185185	Pm008041	-	1
BP	GO:0042221	response to chemical	2/80	146/8466	0.402864	0.634628	0.0136986	Pm015182/Pm019941	-/-	2
BP	GO:0006754	ATP biosynthetic process	1/80	55/8466	0.40778	0.634628	0.0181818	Pm009795	-	1
BP	GO:0006259	DNA metabolic process	2/80	154/8466	0.42921	0.634628	0.012987	Pm010916/Pm012651	-/-	2
BP	GO:0009127	purine nucleoside monophosphate biosynthetic process	1/80	59/8466	0.429996	0.634628	0.0169492	Pm009795	-	1
BP	GO:0009156	ribonucleoside monophosphate biosynthetic process	1/80	59/8466	0.429996	0.634628	0.0169492	Pm009795	-	1
BP	GO:0009168	purine ribonucleoside monophosphate biosynthetic process	1/80	59/8466	0.429996	0.634628	0.0169492	Pm009795	-	1
BP	GO:0009124	nucleoside monophosphate biosynthetic process	1/80	60/8466	0.43542	0.634628	0.0166667	Pm009795	-	1
BP	GO:0065003	protein-containing complex assembly	1/80	60/8466	0.43542	0.634628	0.0166667	Pm011396	-	1
BP	GO:0006811	ion transport	4/80	357/8466	0.437944	0.634628	0.0112045	Pm008441/Pm009795/Pm014491/Pm018732	-/-/-/-	4
BP	GO:0046034	ATP metabolic process	1/80	61/8466	0.440793	0.634628	0.0163934	Pm009795	-	1
BP	GO:0009142	nucleoside triphosphate biosynthetic process	1/80	62/8466	0.446116	0.634628	0.016129	Pm009795	-	1
BP	GO:0009145	purine nucleoside triphosphate biosynthetic process	1/80	62/8466	0.446116	0.634628	0.016129	Pm009795	-	1
BP	GO:0009201	ribonucleoside triphosphate biosynthetic process	1/80	62/8466	0.446116	0.634628	0.016129	Pm009795	-	1
BP	GO:0009206	purine ribonucleoside triphosphate biosynthetic process	1/80	62/8466	0.446116	0.634628	0.016129	Pm009795	-	1
BP	GO:0009719	response to endogenous stimulus	1/80	64/8466	0.456611	0.634628	0.015625	Pm019941	-	1
BP	GO:0009725	response to hormone	1/80	64/8466	0.456611	0.634628	0.015625	Pm019941	-	1
BP	GO:0010033	response to organic substance	1/80	64/8466	0.456611	0.634628	0.015625	Pm019941	-	1
BP	GO:0009126	purine nucleoside monophosphate metabolic process	1/80	65/8466	0.461785	0.634628	0.0153846	Pm009795	-	1
BP	GO:0009161	ribonucleoside monophosphate metabolic process	1/80	65/8466	0.461785	0.634628	0.0153846	Pm009795	-	1
BP	GO:0009167	purine ribonucleoside monophosphate metabolic process	1/80	65/8466	0.461785	0.634628	0.0153846	Pm009795	-	1
BP	GO:0009123	nucleoside monophosphate metabolic process	1/80	66/8466	0.466911	0.634628	0.0151515	Pm009795	-	1
BP	GO:0015672	monovalent inorganic cation transport	1/80	67/8466	0.471988	0.634628	0.0149254	Pm009795	-	1
BP	GO:0098655	cation transmembrane transport	1/80	68/8466	0.477017	0.634628	0.0147059	Pm009795	-	1
BP	GO:0098660	inorganic ion transmembrane transport	1/80	68/8466	0.477017	0.634628	0.0147059	Pm009795	-	1
BP	GO:0098662	inorganic cation transmembrane transport	1/80	68/8466	0.477017	0.634628	0.0147059	Pm009795	-	1
BP	GO:0009144	purine nucleoside triphosphate metabolic process	1/80	69/8466	0.481999	0.634628	0.0144928	Pm009795	-	1
BP	GO:0009199	ribonucleoside triphosphate metabolic process	1/80	69/8466	0.481999	0.634628	0.0144928	Pm009795	-	1
BP	GO:0009205	purine ribonucleoside triphosphate metabolic process	1/80	69/8466	0.481999	0.634628	0.0144928	Pm009795	-	1
BP	GO:0009141	nucleoside triphosphate metabolic process	1/80	70/8466	0.486934	0.634628	0.0142857	Pm009795	-	1
BP	GO:0043933	protein-containing complex subunit organization	1/80	70/8466	0.486934	0.634628	0.0142857	Pm011396	-	1
BP	GO:0006855	drug transmembrane transport	1/80	72/8466	0.496665	0.634628	0.0138889	Pm015182	-	1
BP	GO:0009152	purine ribonucleotide biosynthetic process	1/80	72/8466	0.496665	0.634628	0.0138889	Pm009795	-	1
BP	GO:0009260	ribonucleotide biosynthetic process	1/80	72/8466	0.496665	0.634628	0.0138889	Pm009795	-	1
BP	GO:0015893	drug transport	1/80	72/8466	0.496665	0.634628	0.0138889	Pm015182	-	1
BP	GO:0042493	response to drug	1/80	72/8466	0.496665	0.634628	0.0138889	Pm015182	-	1
BP	GO:0046390	ribose phosphate biosynthetic process	1/80	72/8466	0.496665	0.634628	0.0138889	Pm009795	-	1
BP	GO:0006164	purine nucleotide biosynthetic process	1/80	75/8466	0.510922	0.640997	0.0133333	Pm009795	-	1
BP	GO:0044248	cellular catabolic process	2/80	181/8466	0.513366	0.640997	0.0110497	Pm009408/Pm010754	-/-	2
BP	GO:0072522	purine-containing compound biosynthetic process	1/80	76/8466	0.515584	0.640997	0.0131579	Pm009795	-	1
BP	GO:0006950	response to stress	3/80	300/8466	0.543286	0.669406	0.01	Pm004814/Pm010916/Pm012651	-/-/-	3
BP	GO:1901575	organic substance catabolic process	2/80	196/8466	0.556548	0.670081	0.0102041	Pm009408/Pm010754	-/-	2
BP	GO:0009150	purine ribonucleotide metabolic process	1/80	89/8466	0.572352	0.670081	0.011236	Pm009795	-	1
BP	GO:0009259	ribonucleotide metabolic process	1/80	89/8466	0.572352	0.670081	0.011236	Pm009795	-	1
BP	GO:0022607	cellular component assembly	1/80	90/8466	0.576436	0.670081	0.0111111	Pm011396	-	1
BP	GO:0045454	cell redox homeostasis	1/80	90/8466	0.576436	0.670081	0.0111111	Pm028534	-	1
BP	GO:0009056	catabolic process	2/80	204/8466	0.578466	0.670081	0.00980392	Pm009408/Pm010754	-/-	2
BP	GO:0006163	purine nucleotide metabolic process	1/80	92/8466	0.584488	0.670081	0.0108696	Pm009795	-	1
BP	GO:0019725	cellular homeostasis	1/80	93/8466	0.588458	0.670081	0.0107527	Pm028534	-	1
BP	GO:0072521	purine-containing compound metabolic process	1/80	93/8466	0.588458	0.670081	0.0107527	Pm009795	-	1
BP	GO:0019693	ribose phosphate metabolic process	1/80	94/8466	0.59239	0.670081	0.0106383	Pm009795	-	1
BP	GO:0042592	homeostatic process	1/80	96/8466	0.600143	0.673331	0.0104167	Pm028534	-	1
BP	GO:0034220	ion transmembrane transport	1/80	102/8466	0.62254	0.692608	0.00980392	Pm009795	-	1
BP	GO:0006812	cation transport	2/80	223/8466	0.627363	0.692608	0.00896861	Pm009795/Pm014491	-/-	2
BP	GO:0030001	metal ion transport	1/80	119/8466	0.679487	0.7442	0.00840336	Pm014491	-	1
BP	GO:0065008	regulation of biological quality	1/80	121/8466	0.685601	0.744984	0.00826446	Pm028534	-	1
BP	GO:0006520	cellular amino acid metabolic process	1/80	137/8466	0.730546	0.781514	0.00729927	Pm008041	-	1
BP	GO:0044085	cellular component biogenesis	1/80	137/8466	0.730546	0.781514	0.00729927	Pm011396	-	1
BP	GO:1901137	carbohydrate derivative biosynthetic process	1/80	141/8466	0.740752	0.786337	0.0070922	Pm009795	-	1
BP	GO:0006508	proteolysis	3/80	426/8466	0.774512	0.815898	0.00704225	Pm009408/Pm010754/Pm019431	-/-/-	3
BP	GO:1901135	carbohydrate derivative metabolic process	1/80	205/8466	0.860588	0.899706	0.00487805	Pm009795	-	1
BP	GO:0051716	cellular response to stimulus	2/80	468/8466	0.940749	0.970481	0.0042735	Pm010916/Pm012651	-/-	2
BP	GO:0006412	translation	1/80	334/8466	0.960661	0.970481	0.00299401	Pm008617	-	1
BP	GO:0043043	peptide biosynthetic process	1/80	339/8466	0.962558	0.970481	0.00294985	Pm008617	-	1
BP	GO:0006518	peptide metabolic process	1/80	344/8466	0.964366	0.970481	0.00290698	Pm008617	-	1
BP	GO:0043604	amide biosynthetic process	1/80	353/8466	0.967404	0.970481	0.00283286	Pm008617	-	1
BP	GO:0043603	cellular amide metabolic process	1/80	363/8466	0.970481	0.970481	0.00275482	Pm008617	-	1
CC	GO:0005634	nucleus	9/28	442/2738	0.0269178	0.508949	0.020362	Pm024257/Pm026712/Pm002693/Pm004416/Pm007034/Pm008450/Pm015304/Pm019687/Pm019941	-/-/-/-/-/-/-/-/-	9
CC	GO:0005618	cell wall	3/28	96/2738	0.0726847	0.508949	0.03125	Pm023481/Pm026997/Pm020049	-/-/-	3
CC	GO:0030312	external encapsulating structure	3/28	96/2738	0.0726847	0.508949	0.03125	Pm023481/Pm026997/Pm020049	-/-/-	3
CC	GO:0016459	myosin complex	1/28	10/2738	0.097838	0.508949	0.1	Pm020635	-	1
CC	GO:0045259	proton-transporting ATP synthase complex	1/28	11/2738	0.107098	0.508949	0.0909091	Pm009795	-	1
CC	GO:0015629	actin cytoskeleton	1/28	17/2738	0.160761	0.508949	0.0588235	Pm020635	-	1
CC	GO:0033178	proton-transporting two-sector ATPase complex, catalytic domain	1/28	18/2738	0.169397	0.508949	0.0555556	Pm009795	-	1
CC	GO:0071944	cell periphery	3/28	143/2738	0.177309	0.508949	0.020979	Pm023481/Pm026997/Pm020049	-/-/-	3
CC	GO:0005839	proteasome core complex	1/28	24/2738	0.219442	0.508949	0.0416667	Pm010754	-	1
CC	GO:0000502	proteasome complex	1/28	26/2738	0.235467	0.508949	0.0384615	Pm010754	-	1
CC	GO:1905369	endopeptidase complex	1/28	26/2738	0.235467	0.508949	0.0384615	Pm010754	-	1
CC	GO:1905368	peptidase complex	1/28	30/2738	0.266572	0.508949	0.0333333	Pm010754	-	1
CC	GO:0044430	cytoskeletal part	1/28	35/2738	0.30374	0.508949	0.0285714	Pm020635	-	1
CC	GO:0005856	cytoskeleton	1/28	36/2738	0.310953	0.508949	0.0277778	Pm020635	-	1
CC	GO:0016469	proton-transporting two-sector ATPase complex	1/28	37/2738	0.318093	0.508949	0.027027	Pm009795	-	1
CC	GO:1902494	catalytic complex	1/28	128/2738	0.740082	0.981964	0.0078125	Pm010754	-	1
CC	GO:0098796	membrane protein complex	1/28	145/2738	0.783749	0.981964	0.00689655	Pm009795	-	1
CC	GO:0043228	non-membrane-bounded organelle	2/28	333/2738	0.872129	0.981964	0.00600601	Pm008617/Pm020635	-/-	2
CC	GO:0043232	intracellular non-membrane-bounded organelle	2/28	333/2738	0.872129	0.981964	0.00600601	Pm008617/Pm020635	-/-	2
CC	GO:0005840	ribosome	1/28	227/2738	0.912479	0.981964	0.00440529	Pm008617	-	1
CC	GO:0044422	organelle part	1/28	254/2738	0.935444	0.981964	0.00393701	Pm020635	-	1
CC	GO:0044446	intracellular organelle part	1/28	254/2738	0.935444	0.981964	0.00393701	Pm020635	-	1
CC	GO:1990904	ribonucleoprotein complex	1/28	262/2738	0.941049	0.981964	0.00381679	Pm008617	-	1
CC	GO:0044444	cytoplasmic part	1/28	481/2738	0.995656	0.995656	0.002079	Pm008617	-	1
MF	GO:0003924	GTPase activity	3/114	56/13161	0.0125767	0.423481	0.0535714	Pm000088/Pm011935/Pm017352	-/-/-	3
MF	GO:0009982	pseudouridine synthase activity	2/114	22/13161	0.0153439	0.423481	0.0909091	Pm003899/Pm006123	-/-	2
MF	GO:0030599	pectinesterase activity	3/114	65/13161	0.018741	0.423481	0.0461538	Pm023481/Pm026997/Pm020049	-/-/-	3
MF	GO:0016853	isomerase activity	4/114	118/13161	0.0192651	0.423481	0.0338983	Pm024102/Pm003899/Pm006123/Pm013879	-/-/-/-	4
MF	GO:0016879	ligase activity, forming carbon-nitrogen bonds	2/114	28/13161	0.0242779	0.423481	0.0714286	Pm008041/Pm010889	-/-	2
MF	GO:0003700	DNA binding transcription factor activity	7/114	340/13161	0.0283172	0.423481	0.0205882	Pm024053/Pm026712/Pm003128/Pm004416/Pm007034/Pm013276/Pm019793	-/-/-/-/-/-/-	7
MF	GO:0016798	hydrolase activity, acting on glycosyl bonds	8/114	434/13161	0.0347709	0.423481	0.0184332	Pm025354/Pm003341/Pm028161/Pm010916/Pm016019/Pm016978/Pm019204/Pm020865	-/-/-/-/-/-/-/-	8
MF	GO:0016866	intramolecular transferase activity	2/114	36/13161	0.0386975	0.423481	0.0555556	Pm003899/Pm006123	-/-	2
MF	GO:0052689	carboxylic ester hydrolase activity	3/114	87/13161	0.0397075	0.423481	0.0344828	Pm023481/Pm026997/Pm020049	-/-/-	3
MF	GO:0140110	transcription regulator activity	7/114	371/13161	0.0422851	0.423481	0.0188679	Pm024053/Pm026712/Pm003128/Pm004416/Pm007034/Pm013276/Pm019793	-/-/-/-/-/-/-	7
MF	GO:0004553	hydrolase activity, hydrolyzing O-glycosyl compounds	7/114	417/13161	0.0702101	0.423481	0.0167866	Pm025354/Pm003341/Pm028161/Pm016019/Pm016978/Pm019204/Pm020865	-/-/-/-/-/-/-	7
MF	GO:0140097	catalytic activity, acting on DNA	2/114	53/13161	0.0770507	0.423481	0.0377358	Pm010916/Pm012651	-/-	2
MF	GO:0030234	enzyme regulator activity	3/114	122/13161	0.0893719	0.423481	0.0245902	Pm026997/Pm012521/Pm020049	-/-/-	3
MF	GO:0004003	ATP-dependent DNA helicase activity	1/114	11/13161	0.0912935	0.423481	0.0909091	Pm012651	-	1
MF	GO:0008026	ATP-dependent helicase activity	1/114	11/13161	0.0912935	0.423481	0.0909091	Pm012651	-	1
MF	GO:0016780	phosphotransferase activity, for other substituted phosphate groups	1/114	11/13161	0.0912935	0.423481	0.0909091	Pm027726	-	1
MF	GO:0019829	cation-transporting ATPase activity	1/114	11/13161	0.0912935	0.423481	0.0909091	Pm009795	-	1
MF	GO:0022853	active ion transmembrane transporter activity	1/114	11/13161	0.0912935	0.423481	0.0909091	Pm009795	-	1
MF	GO:0042625	ATPase coupled ion transmembrane transporter activity	1/114	11/13161	0.0912935	0.423481	0.0909091	Pm009795	-	1
MF	GO:0044769	ATPase activity, coupled to transmembrane movement of ions, rotational mechanism	1/114	11/13161	0.0912935	0.423481	0.0909091	Pm009795	-	1
MF	GO:0070035	purine NTP-dependent helicase activity	1/114	11/13161	0.0912935	0.423481	0.0909091	Pm012651	-	1
MF	GO:0017111	nucleoside-triphosphatase activity	6/114	359/13161	0.0916424	0.423481	0.0167131	Pm000088/Pm009795/Pm011935/Pm012651/Pm017352/Pm020635	-/-/-/-/-/-	6
MF	GO:0016799	hydrolase activity, hydrolyzing N-glycosyl compounds	1/114	12/13161	0.0991713	0.423481	0.0833333	Pm010916	-	1
MF	GO:0016462	pyrophosphatase activity	6/114	369/13161	0.101151	0.423481	0.0162602	Pm000088/Pm009795/Pm011935/Pm012651/Pm017352/Pm020635	-/-/-/-/-/-	6
MF	GO:0016791	phosphatase activity	2/114	63/13161	0.103385	0.423481	0.031746	Pm002572/Pm015831	-/-	2
MF	GO:0016818	hydrolase activity, acting on acid anhydrides, in phosphorus-containing anhydrides	6/114	378/13161	0.110139	0.423481	0.015873	Pm000088/Pm009795/Pm011935/Pm012651/Pm017352/Pm020635	-/-/-/-/-/-	6
MF	GO:0016817	hydrolase activity, acting on acid anhydrides	6/114	380/13161	0.112191	0.423481	0.0157895	Pm000088/Pm009795/Pm011935/Pm012651/Pm017352/Pm020635	-/-/-/-/-/-	6
MF	GO:0098772	molecular function regulator	3/114	138/13161	0.117815	0.423481	0.0217391	Pm026997/Pm012521/Pm020049	-/-/-	3
MF	GO:0003678	DNA helicase activity	1/114	15/13161	0.122401	0.423481	0.0666667	Pm012651	-	1
MF	GO:0016160	amylase activity	1/114	16/13161	0.130011	0.423481	0.0625	Pm016019	-	1
MF	GO:0031625	ubiquitin protein ligase binding	1/114	16/13161	0.130011	0.423481	0.0625	Pm009408	-	1
MF	GO:0044389	ubiquitin-like protein ligase binding	1/114	16/13161	0.130011	0.423481	0.0625	Pm009408	-	1
MF	GO:0046983	protein dimerization activity	5/114	316/13161	0.139482	0.423481	0.0158228	Pm023207/Pm026712/Pm028607/Pm004416/Pm007034	-/-/-/-/-	5
MF	GO:0015116	sulfate transmembrane transporter activity	1/114	18/13161	0.145036	0.423481	0.0555556	Pm018732	-	1
MF	GO:1901682	sulfur compound transmembrane transporter activity	1/114	18/13161	0.145036	0.423481	0.0555556	Pm018732	-	1
MF	GO:0008094	DNA-dependent ATPase activity	1/114	19/13161	0.152452	0.423481	0.0526316	Pm012651	-	1
MF	GO:0019843	rRNA binding	1/114	19/13161	0.152452	0.423481	0.0526316	Pm008617	-	1
MF	GO:0016620	oxidoreductase activity, acting on the aldehyde or oxo group of donors, NAD or NADP as acceptor	1/114	20/13161	0.159804	0.423481	0.05	Pm016232	-	1
MF	GO:0030695	GTPase regulator activity	1/114	20/13161	0.159804	0.423481	0.05	Pm012521	-	1
MF	GO:0031072	heat shock protein binding	1/114	20/13161	0.159804	0.423481	0.05	Pm027538	-	1
MF	GO:0004857	enzyme inhibitor activity	2/114	87/13161	0.173944	0.432009	0.0229885	Pm026997/Pm020049	-/-	2
MF	GO:0010181	FMN binding	1/114	22/13161	0.174319	0.432009	0.0454545	Pm018786	-	1
MF	GO:0042578	phosphoric ester hydrolase activity	2/114	89/13161	0.180143	0.432009	0.0224719	Pm002572/Pm015831	-/-	2
MF	GO:0004298	threonine-type endopeptidase activity	1/114	24/13161	0.188585	0.432009	0.0416667	Pm010754	-	1
MF	GO:0060589	nucleoside-triphosphatase regulator activity	1/114	24/13161	0.188585	0.432009	0.0416667	Pm012521	-	1
MF	GO:0070003	threonine-type peptidase activity	1/114	24/13161	0.188585	0.432009	0.0416667	Pm010754	-	1
MF	GO:0003993	acid phosphatase activity	1/114	25/13161	0.195627	0.432009	0.04	Pm015831	-	1
MF	GO:0016903	oxidoreductase activity, acting on the aldehyde or oxo group of donors	1/114	25/13161	0.195627	0.432009	0.04	Pm016232	-	1
MF	GO:0005506	iron ion binding	5/114	365/13161	0.209806	0.453867	0.0136986	Pm024358/Pm000663/Pm028587/Pm017510/Pm019431	-/-/-/-/-	5
MF	GO:0042623	ATPase activity, coupled	2/114	100/13161	0.214758	0.455287	0.02	Pm009795/Pm012651	-/-	2
MF	GO:0016788	hydrolase activity, acting on ester bonds	5/114	380/13161	0.233362	0.482341	0.0131579	Pm023481/Pm002572/Pm026997/Pm015831/Pm020049	-/-/-/-/-	5
MF	GO:0015103	inorganic anion transmembrane transporter activity	1/114	31/13161	0.23662	0.482341	0.0322581	Pm018732	-	1
MF	GO:0016874	ligase activity	2/114	113/13161	0.256357	0.512713	0.0176991	Pm008041/Pm010889	-/-	2
MF	GO:0016831	carboxy-lyase activity	1/114	35/13161	0.262792	0.51585	0.0285714	Pm030502	-	1
MF	GO:0030246	carbohydrate binding	3/114	210/13161	0.273843	0.527769	0.0142857	Pm024102/Pm006281/Pm013879	-/-/-	3
MF	GO:0015035	protein disulfide oxidoreductase activity	1/114	40/13161	0.294259	0.55699	0.025	Pm028534	-	1
MF	GO:0004222	metalloendopeptidase activity	1/114	43/13161	0.312496	0.581133	0.0232558	Pm019431	-	1
MF	GO:0004386	helicase activity	1/114	44/13161	0.318471	0.582032	0.0227273	Pm012651	-	1
MF	GO:0015036	disulfide oxidoreductase activity	1/114	49/13161	0.34758	0.603948	0.0204082	Pm028534	-	1
MF	GO:0051082	unfolded protein binding	1/114	49/13161	0.34758	0.603948	0.0204082	Pm027538	-	1
MF	GO:0050662	coenzyme binding	4/114	344/13161	0.348102	0.603948	0.0116279	Pm022900/Pm002036/Pm003195/Pm018786	-/-/-/-	4
MF	GO:0019899	enzyme binding	1/114	50/13161	0.353253	0.603948	0.02	Pm009408	-	1
MF	GO:0016830	carbon-carbon lyase activity	1/114	52/13161	0.364451	0.613204	0.0192308	Pm030502	-	1
MF	GO:0008237	metallopeptidase activity	1/114	55/13161	0.38089	0.621143	0.0181818	Pm019431	-	1
MF	GO:0008509	anion transmembrane transporter activity	1/114	55/13161	0.38089	0.621143	0.0181818	Pm018732	-	1
MF	GO:0016667	oxidoreductase activity, acting on a sulfur group of donors	1/114	61/13161	0.412512	0.648223	0.0163934	Pm028534	-	1
MF	GO:0005507	copper ion binding	1/114	62/13161	0.417625	0.648223	0.016129	Pm009669	-	1
MF	GO:0030170	pyridoxal phosphate binding	1/114	63/13161	0.422693	0.648223	0.015873	Pm002036	-	1
MF	GO:0070279	vitamin B6 binding	1/114	63/13161	0.422693	0.648223	0.015873	Pm002036	-	1
MF	GO:0005509	calcium ion binding	2/114	168/13161	0.428723	0.648223	0.0119048	Pm011367/Pm016019	-/-	2
MF	GO:0003774	motor activity	1/114	72/13161	0.466385	0.648223	0.0138889	Pm020635	-	1
MF	GO:0008289	lipid binding	1/114	72/13161	0.466385	0.648223	0.0138889	Pm025254	-	1
MF	GO:0004175	endopeptidase activity	2/114	182/13161	0.469548	0.648223	0.010989	Pm010754/Pm019431	-/-	2
MF	GO:0015238	drug transmembrane transporter activity	1/114	73/13161	0.471033	0.648223	0.0136986	Pm015182	-	1
MF	GO:0042626	ATPase activity, coupled to transmembrane movement of substances	1/114	73/13161	0.471033	0.648223	0.0136986	Pm009795	-	1
MF	GO:0043492	ATPase activity, coupled to movement of substances	1/114	73/13161	0.471033	0.648223	0.0136986	Pm009795	-	1
MF	GO:0003723	RNA binding	3/114	300/13161	0.483585	0.648223	0.01	Pm003899/Pm006123/Pm008617	-/-/-	3
MF	GO:0019842	vitamin binding	1/114	76/13161	0.484736	0.648223	0.0131579	Pm002036	-	1
MF	GO:0015399	primary active transmembrane transporter activity	1/114	77/13161	0.489225	0.648223	0.012987	Pm009795	-	1
MF	GO:0015405	P-P-bond-hydrolysis-driven transmembrane transporter activity	1/114	77/13161	0.489225	0.648223	0.012987	Pm009795	-	1
MF	GO:0022804	active transmembrane transporter activity	2/114	195/13161	0.505883	0.66202	0.0102564	Pm009795/Pm015182	-/-	2
MF	GO:0016887	ATPase activity	2/114	198/13161	0.51404	0.664491	0.010101	Pm009795/Pm012651	-/-	2
MF	GO:0015078	proton transmembrane transporter activity	1/114	85/13161	0.52377	0.668911	0.0117647	Pm009795	-	1
MF	GO:0016741	transferase activity, transferring one-carbon groups	2/114	212/13161	0.550928	0.695219	0.00943396	Pm009211/Pm014491	-/-	2
MF	GO:0015077	monovalent inorganic cation transmembrane transporter activity	1/114	104/13161	0.596808	0.744255	0.00961538	Pm009795	-	1
MF	GO:0015297	antiporter activity	1/114	112/13161	0.624131	0.769278	0.00892857	Pm015182	-	1
MF	GO:0015291	secondary active transmembrane transporter activity	1/114	118/13161	0.643412	0.783927	0.00847458	Pm015182	-	1
MF	GO:0009055	electron transfer activity	1/114	142/13161	0.711209	0.847057	0.00704225	Pm028534	-	1
MF	GO:0022890	inorganic cation transmembrane transporter activity	1/114	142/13161	0.711209	0.847057	0.00704225	Pm009795	-	1
MF	GO:0015318	inorganic molecular entity transmembrane transporter activity	2/114	291/13161	0.72168	0.849979	0.00687285	Pm009795/Pm018732	-/-	2
MF	GO:0015075	ion transmembrane transporter activity	2/114	315/13161	0.761518	0.885166	0.00634921	Pm009795/Pm018732	-/-	2
MF	GO:0008324	cation transmembrane transporter activity	1/114	167/13161	0.768258	0.885166	0.00598802	Pm009795	-	1
MF	GO:0043565	sequence-specific DNA binding	1/114	176/13161	0.785932	0.895793	0.00568182	Pm003128	-	1
MF	GO:0016829	lyase activity	1/114	183/13161	0.798749	0.900717	0.00546448	Pm030502	-	1
MF	GO:0016705	oxidoreductase activity, acting on paired donors, with incorporation or reduction of molecular oxygen	2/114	368/13161	0.832468	0.920187	0.00543478	Pm024358/Pm019431	-/-	2
MF	GO:0008168	methyltransferase activity	1/114	205/13161	0.834281	0.920187	0.00487805	Pm009211	-	1
MF	GO:0070011	peptidase activity, acting on L-amino acid peptides	2/114	394/13161	0.859858	0.920187	0.00507614	Pm010754/Pm019431	-/-	2
MF	GO:0003735	structural constituent of ribosome	1/114	231/13161	0.868332	0.920187	0.004329	Pm008617	-	1
MF	GO:0008233	peptidase activity	2/114	405/13161	0.870176	0.920187	0.00493827	Pm010754/Pm019431	-/-	2
MF	GO:0005198	structural molecule activity	1/114	249/13161	0.887745	0.920187	0.00401606	Pm008617	-	1
MF	GO:0020037	heme binding	2/114	430/13161	0.891099	0.920187	0.00465116	Pm024358/Pm019431	-/-	2
MF	GO:0016747	transferase activity, transferring acyl groups other than amino-acyl groups	1/114	253/13161	0.891658	0.920187	0.00395257	Pm018718	-	1
MF	GO:0046906	tetrapyrrole binding	2/114	434/13161	0.894144	0.920187	0.00460829	Pm024358/Pm019431	-/-	2
MF	GO:0016746	transferase activity, transferring acyl groups	1/114	290/13161	0.922008	0.939739	0.00344828	Pm018718	-	1
MF	GO:0016758	transferase activity, transferring hexosyl groups	1/114	382/13161	0.965698	0.974895	0.0026178	Pm025150	-	1
MF	GO:0016757	transferase activity, transferring glycosyl groups	1/114	451/13161	0.981547	0.981547	0.00221729	Pm025150	-	1

## Sheet: Sheet3
Supplemental Table S2c. GO enrichment results of genes co-expressed with PmAP1-2 only.
Category	GOID	Description	GeneRatio	BgRatio	pvalue	padj	Rich factor	geneID	geneName	Count
BP	GO:0006928	movement of cell or subcellular component	9/29	62/8466	2.95947e-13	7.39866e-12	0.145161	Pm002242/Pm003347/Pm004412/Pm008449/Pm009333/Pm009837/Pm019313/Pm027137/Pm028073	-/-/-/-/-/-/-/-/-	9
BP	GO:0007018	microtubule-based movement	9/29	62/8466	2.95947e-13	7.39866e-12	0.145161	Pm002242/Pm003347/Pm004412/Pm008449/Pm009333/Pm009837/Pm019313/Pm027137/Pm028073	-/-/-/-/-/-/-/-/-	9
BP	GO:0007017	microtubule-based process	9/29	80/8466	3.25508e-12	5.42513e-11	0.1125	Pm002242/Pm003347/Pm004412/Pm008449/Pm009333/Pm009837/Pm019313/Pm027137/Pm028073	-/-/-/-/-/-/-/-/-	9
BP	GO:0051276	chromosome organization	2/29	64/8466	0.0200325	0.250407	0.03125	Pm006314/Pm015885	-/-	2
BP	GO:0006996	organelle organization	2/29	110/8466	0.0540974	0.263254	0.0181818	Pm006314/Pm015885	-/-	2
BP	GO:0006334	nucleosome assembly	1/29	17/8466	0.0567163	0.263254	0.0588235	Pm006314	-	1
BP	GO:0031497	chromatin assembly	1/29	17/8466	0.0567163	0.263254	0.0588235	Pm006314	-	1
BP	GO:0034728	nucleosome organization	1/29	17/8466	0.0567163	0.263254	0.0588235	Pm006314	-	1
BP	GO:0006323	DNA packaging	1/29	19/8466	0.0631809	0.263254	0.0526316	Pm006314	-	1
BP	GO:0006333	chromatin assembly or disassembly	1/29	19/8466	0.0631809	0.263254	0.0526316	Pm006314	-	1
BP	GO:0065004	protein-DNA complex assembly	1/29	19/8466	0.0631809	0.263254	0.0526316	Pm006314	-	1
BP	GO:0071824	protein-DNA complex subunit organization	1/29	19/8466	0.0631809	0.263254	0.0526316	Pm006314	-	1
BP	GO:0071103	DNA conformation change	1/29	30/8466	0.097979	0.357167	0.0333333	Pm006314	-	1
BP	GO:0030243	cellulose metabolic process	1/29	39/8466	0.125519	0.357167	0.025641	Pm023145	-	1
BP	GO:0030244	cellulose biosynthetic process	1/29	39/8466	0.125519	0.357167	0.025641	Pm023145	-	1
BP	GO:0006325	chromatin organization	1/29	40/8466	0.128528	0.357167	0.025	Pm006314	-	1
BP	GO:0000271	polysaccharide biosynthetic process	1/29	51/8466	0.160978	0.357167	0.0196078	Pm023145	-	1
BP	GO:0009250	glucan biosynthetic process	1/29	51/8466	0.160978	0.357167	0.0196078	Pm023145	-	1
BP	GO:0033692	cellular polysaccharide biosynthetic process	1/29	51/8466	0.160978	0.357167	0.0196078	Pm023145	-	1
BP	GO:0051273	beta-glucan metabolic process	1/29	51/8466	0.160978	0.357167	0.0196078	Pm023145	-	1
BP	GO:0051274	beta-glucan biosynthetic process	1/29	51/8466	0.160978	0.357167	0.0196078	Pm023145	-	1
BP	GO:0034622	cellular protein-containing complex assembly	1/29	54/8466	0.169624	0.357167	0.0185185	Pm006314	-	1
BP	GO:0065003	protein-containing complex assembly	1/29	60/8466	0.186657	0.357167	0.0166667	Pm006314	-	1
BP	GO:0007264	small GTPase mediated signal transduction	1/29	63/8466	0.195047	0.357167	0.015873	Pm027369	-	1
BP	GO:0009719	response to endogenous stimulus	1/29	64/8466	0.197825	0.357167	0.015625	Pm031349	-	1
BP	GO:0009725	response to hormone	1/29	64/8466	0.197825	0.357167	0.015625	Pm031349	-	1
BP	GO:0010033	response to organic substance	1/29	64/8466	0.197825	0.357167	0.015625	Pm031349	-	1
BP	GO:0016043	cellular component organization	2/29	242/8466	0.200594	0.357167	0.00826446	Pm006314/Pm015885	-/-	2
BP	GO:0034637	cellular carbohydrate biosynthetic process	1/29	69/8466	0.211577	0.357167	0.0144928	Pm023145	-	1
BP	GO:0043933	protein-containing complex subunit organization	1/29	70/8466	0.2143	0.357167	0.0142857	Pm006314	-	1
BP	GO:0006073	cellular glucan metabolic process	1/29	81/8466	0.243659	0.360661	0.0123457	Pm023145	-	1
BP	GO:0044042	glucan metabolic process	1/29	81/8466	0.243659	0.360661	0.0123457	Pm023145	-	1
BP	GO:0044264	cellular polysaccharide metabolic process	1/29	81/8466	0.243659	0.360661	0.0123457	Pm023145	-	1
BP	GO:0016051	carbohydrate biosynthetic process	1/29	83/8466	0.248882	0.360661	0.0120482	Pm023145	-	1
BP	GO:0071840	cellular component organization or biogenesis	2/29	289/8466	0.260417	0.360661	0.00692042	Pm006314/Pm015885	-/-	2
BP	GO:0005976	polysaccharide metabolic process	1/29	90/8466	0.26689	0.360661	0.0111111	Pm023145	-	1
BP	GO:0022607	cellular component assembly	1/29	90/8466	0.26689	0.360661	0.0111111	Pm006314	-	1
BP	GO:0030001	metal ion transport	1/29	119/8466	0.337151	0.432245	0.00840336	Pm003306	-	1
BP	GO:0044262	cellular carbohydrate metabolic process	1/29	119/8466	0.337151	0.432245	0.00840336	Pm023145	-	1
BP	GO:0035556	intracellular signal transduction	1/29	125/8466	0.350853	0.433365	0.008	Pm027369	-	1
BP	GO:0016192	vesicle-mediated transport	1/29	127/8466	0.355359	0.433365	0.00787402	Pm025318	-	1
BP	GO:0044085	cellular component biogenesis	1/29	137/8466	0.377442	0.449335	0.00729927	Pm006314	-	1
BP	GO:0042221	response to chemical	1/29	146/8466	0.39669	0.461267	0.00684932	Pm031349	-	1
BP	GO:0006508	proteolysis	2/29	426/8466	0.432698	0.491702	0.00469484	Pm010634/Pm024584	-/-	2
BP	GO:0006812	cation transport	1/29	223/8466	0.53949	0.599433	0.0044843	Pm003306	-	1
BP	GO:0006811	ion transport	1/29	357/8466	0.713936	0.776018	0.00280112	Pm003306	-	1
BP	GO:0007165	signal transduction	1/29	392/8466	0.747716	0.77887	0.00255102	Pm027369	-	1
BP	GO:0023052	signaling	1/29	392/8466	0.747716	0.77887	0.00255102	Pm027369	-	1
BP	GO:0051716	cellular response to stimulus	1/29	468/8466	0.808323	0.809018	0.00213675	Pm027369	-	1
BP	GO:0007154	cell communication	1/29	469/8466	0.809018	0.809018	0.0021322	Pm027369	-	1
CC	GO:0005634	nucleus	6/13	442/2738	0.0106513	0.127816	0.0135747	Pm000438/Pm004740/Pm006314/Pm012408/Pm020811/Pm031349	-/-/-/-/-/-	6
CC	GO:0005694	chromosome	2/13	55/2738	0.0268212	0.133613	0.0363636	Pm006314/Pm015885	-/-	2
CC	GO:0000786	nucleosome	1/13	13/2738	0.0601239	0.133613	0.0769231	Pm006314	-	1
CC	GO:0032993	protein-DNA complex	1/13	14/2738	0.0646077	0.133613	0.0714286	Pm006314	-	1
CC	GO:0044815	DNA packaging complex	1/13	15/2738	0.0690718	0.133613	0.0666667	Pm006314	-	1
CC	GO:0000785	chromatin	1/13	16/2738	0.0735161	0.133613	0.0625	Pm006314	-	1
CC	GO:0005667	transcription factor complex	1/13	17/2738	0.0779409	0.133613	0.0588235	Pm006225	-	1
CC	GO:0044427	chromosomal part	1/13	36/2738	0.158393	0.237589	0.0277778	Pm006314	-	1
CC	GO:0043228	non-membrane-bounded organelle	2/13	333/2738	0.48156	0.577872	0.00600601	Pm006314/Pm015885	-/-	2
CC	GO:0043232	intracellular non-membrane-bounded organelle	2/13	333/2738	0.48156	0.577872	0.00600601	Pm006314/Pm015885	-/-	2
CC	GO:0044422	organelle part	1/13	254/2738	0.718767	0.718767	0.00393701	Pm006314	-	1
CC	GO:0044446	intracellular organelle part	1/13	254/2738	0.718767	0.718767	0.00393701	Pm006314	-	1
MF	GO:0008092	cytoskeletal protein binding	11/46	98/13161	2.35971e-14	7.14251e-13	0.112245	Pm002242/Pm002472/Pm003347/Pm004412/Pm008449/Pm009333/Pm009837/Pm019313/Pm025240/Pm027137/Pm028073	-/-/-/-/-/-/-/-/-/-/-	11
MF	GO:0008017	microtubule binding	10/46	70/13161	3.25145e-14	7.14251e-13	0.142857	Pm002242/Pm002472/Pm003347/Pm004412/Pm008449/Pm009333/Pm009837/Pm019313/Pm027137/Pm028073	-/-/-/-/-/-/-/-/-/-	10
MF	GO:0015631	tubulin binding	10/46	72/13161	4.37296e-14	7.14251e-13	0.138889	Pm002242/Pm002472/Pm003347/Pm004412/Pm008449/Pm009333/Pm009837/Pm019313/Pm027137/Pm028073	-/-/-/-/-/-/-/-/-/-	10
MF	GO:0003777	microtubule motor activity	9/46	62/13161	6.00083e-13	7.35102e-12	0.145161	Pm002242/Pm003347/Pm004412/Pm008449/Pm009333/Pm009837/Pm019313/Pm027137/Pm028073	-/-/-/-/-/-/-/-/-	9
MF	GO:0003774	motor activity	9/46	72/13161	2.45449e-12	2.4054e-11	0.125	Pm002242/Pm003347/Pm004412/Pm008449/Pm009333/Pm009837/Pm019313/Pm027137/Pm028073	-/-/-/-/-/-/-/-/-	9
MF	GO:0017111	nucleoside-triphosphatase activity	11/46	359/13161	3.02756e-08	2.47251e-07	0.0306407	Pm002242/Pm002568/Pm003347/Pm004412/Pm008449/Pm009333/Pm009837/Pm019313/Pm019825/Pm027137/Pm028073	-/-/-/-/-/-/-/-/-/-/-	11
MF	GO:0016462	pyrophosphatase activity	11/46	369/13161	4.01215e-08	2.8085e-07	0.0298103	Pm002242/Pm002568/Pm003347/Pm004412/Pm008449/Pm009333/Pm009837/Pm019313/Pm019825/Pm027137/Pm028073	-/-/-/-/-/-/-/-/-/-/-	11
MF	GO:0016818	hydrolase activity, acting on acid anhydrides, in phosphorus-containing anhydrides	11/46	378/13161	5.1326e-08	2.94902e-07	0.0291005	Pm002242/Pm002568/Pm003347/Pm004412/Pm008449/Pm009333/Pm009837/Pm019313/Pm019825/Pm027137/Pm028073	-/-/-/-/-/-/-/-/-/-/-	11
MF	GO:0016817	hydrolase activity, acting on acid anhydrides	11/46	380/13161	5.41656e-08	2.94902e-07	0.0289474	Pm002242/Pm002568/Pm003347/Pm004412/Pm008449/Pm009333/Pm009837/Pm019313/Pm019825/Pm027137/Pm028073	-/-/-/-/-/-/-/-/-/-/-	11
MF	GO:0008289	lipid binding	2/46	72/13161	0.0261622	0.128195	0.0277778	Pm005163/Pm010515	-/-	2
MF	GO:0033926	glycopeptide alpha-N-acetylgalactosaminidase activity	1/46	14/13161	0.0478593	0.213191	0.0714286	Pm004121	-	1
MF	GO:0004553	hydrolase activity, hydrolyzing O-glycosyl compounds	4/46	417/13161	0.0571015	0.22541	0.00959233	Pm002395/Pm004121/Pm015150/Pm020050	-/-/-/-	4
MF	GO:0016798	hydrolase activity, acting on glycosyl bonds	4/46	434/13161	0.0642585	0.22541	0.00921659	Pm002395/Pm004121/Pm015150/Pm020050	-/-/-/-	4
MF	GO:0140103	catalytic activity, acting on a glycoprotein	1/46	19/13161	0.0644028	0.22541	0.0526316	Pm004121	-	1
MF	GO:0004674	protein serine/threonine kinase activity	1/46	21/13161	0.0709412	0.231741	0.047619	Pm020573	-	1
MF	GO:0003682	chromatin binding	1/46	23/13161	0.0774349	0.232505	0.0434783	Pm000115	-	1
MF	GO:0042393	histone binding	1/46	24/13161	0.0806651	0.232505	0.0416667	Pm024608	-	1
MF	GO:0003779	actin binding	1/46	26/13161	0.0870923	0.237085	0.0384615	Pm025240	-	1
MF	GO:0016759	cellulose synthase activity	1/46	33/13161	0.109243	0.247023	0.030303	Pm023145	-	1
MF	GO:0016760	cellulose synthase (UDP-forming) activity	1/46	33/13161	0.109243	0.247023	0.030303	Pm023145	-	1
MF	GO:0008236	serine-type peptidase activity	2/46	163/13161	0.110908	0.247023	0.0122699	Pm010634/Pm024584	-/-	2
MF	GO:0017171	serine hydrolase activity	2/46	163/13161	0.110908	0.247023	0.0122699	Pm010634/Pm024584	-/-	2
MF	GO:0004185	serine-type carboxypeptidase activity	1/46	41/13161	0.133915	0.285297	0.0243902	Pm024584	-	1
MF	GO:0004180	carboxypeptidase activity	1/46	43/13161	0.139978	0.285788	0.0232558	Pm024584	-	1
MF	GO:0070008	serine-type exopeptidase activity	1/46	48/13161	0.154953	0.300768	0.0208333	Pm024584	-	1
MF	GO:0003924	GTPase activity	1/46	56/13161	0.178386	0.300768	0.0178571	Pm002568	-	1
MF	GO:0051536	iron-sulfur cluster binding	1/46	56/13161	0.178386	0.300768	0.0178571	Pm019740	-	1
MF	GO:0051540	metal cluster binding	1/46	56/13161	0.178386	0.300768	0.0178571	Pm019740	-	1
MF	GO:0008238	exopeptidase activity	1/46	57/13161	0.18127	0.300768	0.0175439	Pm024584	-	1
MF	GO:0035251	UDP-glucosyltransferase activity	1/46	58/13161	0.184144	0.300768	0.0172414	Pm023145	-	1
MF	GO:0046527	glucosyltransferase activity	1/46	89/13161	0.268504	0.42441	0.011236	Pm023145	-	1
MF	GO:0004252	serine-type endopeptidase activity	1/46	105/13161	0.308643	0.458288	0.00952381	Pm010634	-	1
MF	GO:0008194	UDP-glycosyltransferase activity	1/46	105/13161	0.308643	0.458288	0.00952381	Pm023145	-	1
MF	GO:0070011	peptidase activity, acting on L-amino acid peptides	2/46	394/13161	0.402434	0.539667	0.00507614	Pm010634/Pm024584	-/-	2
MF	GO:0008233	peptidase activity	2/46	405/13161	0.415984	0.539667	0.00493827	Pm010634/Pm024584	-/-	2
MF	GO:0001883	purine nucleoside binding	1/46	174/13161	0.458424	0.539667	0.00574713	Pm027369	-	1
MF	GO:0005525	GTP binding	1/46	174/13161	0.458424	0.539667	0.00574713	Pm027369	-	1
MF	GO:0032549	ribonucleoside binding	1/46	174/13161	0.458424	0.539667	0.00574713	Pm027369	-	1
MF	GO:0032550	purine ribonucleoside binding	1/46	174/13161	0.458424	0.539667	0.00574713	Pm027369	-	1
MF	GO:0032561	guanyl ribonucleotide binding	1/46	174/13161	0.458424	0.539667	0.00574713	Pm027369	-	1
MF	GO:0001882	nucleoside binding	1/46	175/13161	0.460343	0.539667	0.00571429	Pm027369	-	1
MF	GO:0019001	guanyl nucleotide binding	1/46	179/13161	0.467949	0.539667	0.00558659	Pm027369	-	1
MF	GO:0004175	endopeptidase activity	1/46	182/13161	0.473586	0.539667	0.00549451	Pm010634	-	1
MF	GO:0016887	ATPase activity	1/46	198/13161	0.502673	0.559795	0.00505051	Pm019825	-	1
MF	GO:0046983	protein dimerization activity	1/46	316/13161	0.673684	0.733567	0.00316456	Pm007208	-	1
MF	GO:0003700	DNA binding transcription factor activity	1/46	340/13161	0.700628	0.746322	0.00294118	Pm006225	-	1
MF	GO:0140110	transcription regulator activity	1/46	371/13161	0.732229	0.75811	0.00269542	Pm006225	-	1
MF	GO:0016758	transferase activity, transferring hexosyl groups	1/46	382/13161	0.742638	0.75811	0.0026178	Pm023145	-	1
MF	GO:0016757	transferase activity, transferring glycosyl groups	1/46	451/13161	0.799464	0.799464	0.00221729	Pm023145	-	1

## Sheet: Sheet4
Supplemental Table S2d. GO enrichment results of genes co-expressed with PmAIL6.
Category	GOID	Description	GeneRatio	BgRatio	pvalue	padj	Rich factor	geneID	geneName	Count
BP	GO:0030001	metal ion transport	1/3	119/8466	0.0415836	0.12126	0.00840336	Pm000603	-	1
BP	GO:0006812	cation transport	1/3	223/8466	0.0769676	0.12126	0.0044843	Pm000603	-	1
BP	GO:0006629	lipid metabolic process	1/3	317/8466	0.10819	0.12126	0.00315457	Pm023364	-	1
BP	GO:0006811	ion transport	1/3	357/8466	0.12126	0.12126	0.00280112	Pm000603	-	1
MF	GO:0046873	metal ion transmembrane transporter activity	1/5	57/13161	0.0214714	0.0895026	0.0175439	Pm000603	-	1
MF	GO:0046982	protein heterodimerization activity	1/5	68/13161	0.0255722	0.0895026	0.0147059	Pm002753	-	1
MF	GO:0022890	inorganic cation transmembrane transporter activity	1/5	142/13161	0.0528035	0.108263	0.00704225	Pm000603	-	1
MF	GO:0008324	cation transmembrane transporter activity	1/5	167/13161	0.0618644	0.108263	0.00598802	Pm000603	-	1
MF	GO:0015318	inorganic molecular entity transmembrane transporter activity	1/5	291/13161	0.105787	0.11444	0.00343643	Pm000603	-	1
MF	GO:0015075	ion transmembrane transporter activity	1/5	315/13161	0.114095	0.11444	0.0031746	Pm000603	-	1
MF	GO:0046983	protein dimerization activity	1/5	316/13161	0.11444	0.11444	0.00316456	Pm002753	-	1
