# Supplementary material for: Candidate genes screening based on phenotypic observation and transcriptome analysis for double flower of Prunus mume
Source: BMC Plant Biol. 2022 Oct 26;22:499. doi: 10.1186/s12870-022-03895-0 (PMC9597982; doi:10.1186/s12870-022-03895-0)
Supplement: Supplementary file 5 — Additional file 5. [file 12870_2022_3895_MOESM5_ESM.xlsx]

## Sheet: Sheet1
Supplemental Table S3. Information for analysis of the number of flower organs of P.mume cultivars
Cultivars	Latin name	Origin	Petal type
Moshan Xiaomei	P.mume‘Moshan Xiaomei’	Wuhan，China	Single Flowers
Fenyun Jiangmei	P.mume‘Fenyun Jiangmei’	Nanjing，China	Single Flowers
Midan Tiaozhi	P.mume‘Midan Tiaozhi’	Wuhan，China	Single Flowers
Danban Tiaozhi	P.mume‘Danban Tiaozhi’	Nanjing，China	Single Flowers
Danban Zaolve	P.mume‘Danban Zaolve’	Wuhan，China	Single Flowers
Danbi Chuizhi	P.mume‘Danbi Chuizhi’	Japan	Single Flowers
Danhong Chuizhi	P.mume‘Danhong Chuizhi’	Wuhan，China	Single Flowers
Xue Mei	P.mume‘Xue Mei’	Wuhan，China	Single Flowers
Dan Hanhong	P.mume‘Dan Hanhong’	Wuhan，China	Single Flowers
Liuban Mei	P.mume‘Liuban Mei’	Shanghai，China	Single Flowers
Han Hong	P.mume‘Han Hong’	Nanjing，China	Single Flowers
Mi Danlv	P.mume‘Mi Danlv’	Suzhou，China	Single Flowers
Danban Zhusha	P.mume‘Danban Zhusha’	Nanjing，China	Single Flowers
Moshan Chuizhi	P.mume‘Moshan Chuizhi’	Wuhan，China	Single Flowers
Danban Lve	P.mume‘Danban Lve’	Beijing，China	Single Flowers
Jiang Mei	P.mume‘Jiang Mei’	Wuhan，China	Single Flowers
Danyun Zhusha	P.mume‘Danyun Zhusha’	Wuhan，China	Single Flowers
Danban Zuoqiaohong	P.mume‘Danban Zuoqiaohong’	Wuhan，China	Single Flowers
Danfen Chuizhi	P.mume‘Danfen Chuizhi’	Wuhan，China	Single Flowers
Wan Tiaozhi	P.mume‘Wan Tiaozhi’	Nanjing，China	Double Flowers
Sanlun Yudie	P.mume‘Sanlun Yudie’	Chengdu，China	Double Flowers
BaiXu Zhusha	P.mume‘BaiXu Zhusha’	Chongqing，China	Double Flowers
Fenpi Gongfen	P.mume‘Fenpi Gongfen’	Wuhan，China	Double Flowers
Fuban Tiaozhi	P.mume‘Fuban Tiaozhi’	Nanjing，China	Double Flowers
Fenhong Zhusha	P.mume‘Fenhong Zhusha’	Wuhan，China	Double Flowers
Zao Ningxin	P.mume‘Zao Ningxin’	Chongqing，China	Double Flowers
Duo’e Zhusha	P.mume‘Duo’e Zhusha’	Chongqing，China	Double Flowers
Danfen Chuizhi	P.mume‘Danfen Chuizhi’	Wuxi，China	Double Flowers
Fenpi Chuizhi	P.mume‘Fenpi Chuizhi’	Wuhan，China	Double Flowers
Fentai Chuizhi	P.mume‘Fentai Chuizhi’	Wuhan，China	Double Flowers
Dan Fen	P.mume‘Dan Fen’	Nanjing，China	Double Flowers
Long You	P.mume‘Long You’	Nanjing，China	Double Flowers
Taohong Zhusha	P.mume‘Taohong Zhusha’	Wuhan，China	Double Flowers
Zi Di bai	P.mume‘Zi Dibai’	Chengdu，China	Double Flowers
Jiang Nan	P.mume‘Jiang Nan’	Beijing，China	Double Flowers
Xiao Lve	P.mume‘Xiao Lve’	Wuhan，China	Double Flowers
Er Lve	P.mume‘Er Lve’	Chengdu，China	Double Flowers
Fuban Lve	P.mume‘Fuban Lve’	Wuxi，China	Double Flowers
Huizhou Tanxiang	P.mume‘Huizhou Tanxiang’	Huizhou，China	Double Flowers
