# Supplementary material for: Candidate genes screening based on phenotypic observation and transcriptome analysis for double flower of Prunus mume
Source: BMC Plant Biol. 2022 Oct 26;22:499. doi: 10.1186/s12870-022-03895-0 (PMC9597982; doi:10.1186/s12870-022-03895-0)
Supplement: Supplementary file 6 — Additional file 6. [file 12870_2022_3895_MOESM6_ESM.xlsx]

## Sheet: Sheet1
Supplemental Table S4. List of primers used in this study
Gene ID	Forward primer (5'→3')	Reverse primer (5'→3')	Tm（℃）	Product length（bp)
Pm006362	TCTTCCCCTCACAGCCCTT	GAGATATTCCCCATCCACAGC	59	183
Pm030594	TTCAGAGAAAGGAAAGGGCG	GTTCAGACATGGAAGCGGC	59	152
Pm026712	TGGACAATGAGGGAGACTATGAA	ATGGAGGAGCCAAGCGAA	59	139
Pm010346	TTTGCCGAAATTGAGTACATGCAG	GTTTTGCTGGCTCCTCTCATTCTC	64	102
Pm007034	GGGAGGCCTTGGAATTGAGT	CATTGGGTCCGTGTCGATCT	60	187
Pm030595	AAATAGCAGCCACCACCAGG	TCCACTATGACTTTGCGTTGAG	60	142
Pm024610	TCAACAAGCCCAAGATGCG	GGTGTGACAAAGCTGACGGAG	60	251
Pm030598	CACTGTTCTTGCGGTTGGG	GGATGATGGCTCGCTTGATA	59	226
Pm010370	CAGTCGCTGGGTGTGAAGAA	GCTTGTGCTTGCTTCGTGAT	59	222
Pm006237	CAGCGCAACTACAAACTAGCC	TTATCCCACATTTCCTGACCAA	59	286
Pm029659	GGAGGGCTTGGACAGTTTGG	GGCTTGCATTGGATCTTTAGGA	61	240
Pm001547	GAATCTCTCCCATCCGCCCA	TGCCATCCAGCTTTAAACCAA	62	189
Pm016788	TGCCCCAAAAGCATGAGGAT	GGGCCAACAGGGCTATCATT	62	217
